# Supplementary material for: A multiplex PCR-based sequencing method for the diagnosis and differentiation of echinococcosis using plasma samples, a proof-of-concept study
Source: Cell Rep Methods. 2026 May 7;6(6):101428. doi: 10.1016/j.crmeth.2026.101428 (PMC13282652; doi:10.1016/j.crmeth.2026.101428)
Supplement: Table S1. Primer pairs and targeting genomic positions of the amplicons, related to STAR Methods [file mmc2.xlsx]

## Sheet: S1.Amplicons_info
Table S1: Primer pairs and targeting genomic positions of the amplicons，related to STAR Methods.
Fprimer_id	Fstart	Fend	Fstrand	Rprimer_id	Rstart	Rend	Rstrand	Reference genome ID	Chromosome type	Rerference
EGS-01-F	337844	337864	+	EGS-01-R	337986	338008	-	CM038617.1	Eg chromosome	Wan (2020)
EGS-02-F	1996138	1996161	+	EGS-02-R	1996193	1996212	-	JAIKUZ010000010.1	Eg chromosome	Wan (2020)
EGS-03-F	3691	3712	-	EGS-03-R	4787946	4787967	+	JAIKUZ010000014.1	Eg chromosome	Wan (2020)
mNGS-01-F	664202	664221	+	mNGS-01-R	664240	664262	-	CM038612.1	Eg chromosome	Wan (2020)
mNGS-02-F	10550	10569	+	mNGS-02-R	10593	10612	-	pathogen_EMU_contig_0157	Em chromosome	Wan (2020)
mNGS-03-F	12665	12687	+	mNGS-03-R	12704	12723	-	pathogen_EMU_contig_0157	Em chromosome	Wan (2020)
mNGS-04-F	36030	36048	+	mNGS-04-R	36082	36101	-	JAIKUZ010000023.1	Eg chromosome	Wan (2020)
mNGS-05-F	2995538	2995559	+	mNGS-05-R	2995582	2995603	-	pathogen_EmW_scaffold_01	Em chromosome	Wan (2020)
mNGS-06-F	200229	200244	+	mNGS-06-R	200270	200288	-	CM038614.1	Eg chromosome	Wan (2020)
mNGS-07-F	11040	11060	+	mNGS-07-R	11081	11099	-	pathogen_EMU_contig_0221	Em chromosome	Wan (2020)
mNGS-08-F	8830	8849	+	mNGS-08-R	8887	8906	-	pathogen_EMU_contig_0157	Em chromosome	Wan (2020)
mNGS-09-F	15667386	15667405	+	mNGS-09-R	15667438	15667457	-	CM038616.1	Eg chromosome	Wan (2020)
mNGS-10-F	13640116	13640134	+	mNGS-10-R	13640156	13640179	-	CM038615.1	Eg chromosome	Wan (2020)
mNGS-11-F	2000	2020	+	mNGS-11-R	2037	2059	-	pathogen_EMU_contig_0221	Em chromosome	Wan (2020)
mNGS-12-F	5901988	5902005	+	mNGS-12-R	5902045	5902064	-	CM038617.1	Eg chromosome	Wan (2020)
mNGS-14-F	17402434	17402454	+	mNGS-14-R	17402480	17402503	-	CM038615.1	Eg chromosome	Wan (2020)
EgG1-F	1993057	1993076	+	EgG-R	1993161	1993179	-	JAIKUZ010000010.1	Eg chromosome	Toribio (2020)
NADH1G-F	1993179	1993198	+	NADH1G-R	1993329	1993348	-	CM038618.1	Eg chromosome	Chaya (2014)
U1-F	1366231	1366252	+	U1-R	1366287	1366287	-	pathogen_EmW_scaffold_04	Em chromosome	Baraquin (2018)
TRR-Long-F	2028	2049	+	TRR-Long-R	2088	2108	-	AB786664.1	Eg mitochondria	self-design
TRR-Short-F	1917	1938	+	TRR-Short-R	2297	2315	-	AB786664.1	Eg mitochondria	self-design
AB786664_sub1_11-F	232	252	+	AB786664_sub1_11-R	296	321	-	AB786664.1	Eg mitochondria	self-design
AB786664_sub1_12-F	261	286	+	AB786664_sub1_12-R	327	348	-	AB786664.1	Eg mitochondria	self-design
AB786664_sub1_17-F	414	439	+	AB786664_sub1_17-R	474	497	-	AB786664.1	Eg mitochondria	self-design
AB786664_sub1_23-F	596	620	+	AB786664_sub1_23-R	658	685	-	AB786664.1	Eg mitochondria	self-design
AB786664_sub1_27-F	716	743	+	AB786664_sub1_27-R	776	801	-	AB786664.1	Eg mitochondria	self-design
AB786664_sub1_32-F	864	883	+	AB786664_sub1_32-R	927	947	-	AB786664.1	Eg mitochondria	self-design
AB786664_sub1_36-F	983	1008	+	AB786664_sub1_36-R	1048	1072	-	AB786664.1	Eg mitochondria	self-design
AB786664_sub1_37-F	1011	1028	+	AB786664_sub1_37-R	1079	1100	-	AB786664.1	Eg mitochondria	self-design
AB786664_sub1_41-F	1142	1167	+	AB786664_sub1_41-R	1200	1223	-	AB786664.1	Eg mitochondria	self-design
AB786664_sub1_45-F	1263	1288	+	AB786664_sub1_45-R	1321	1348	-	AB786664.1	Eg mitochondria	self-design
AB786664_sub1_46-F	1284	1306	+	AB786664_sub1_46-R	1352	1369	-	AB786664.1	Eg mitochondria	self-design
AB786664_sub1_51-F	1447	1470	+	AB786664_sub1_51-R	1505	1532	-	AB786664.1	Eg mitochondria	self-design
AB786664_sub1_54-F	1537	1560	+	AB786664_sub1_54-R	1599	1626	-	AB786664.1	Eg mitochondria	self-design
AB786664_sub1_58-F	1662	1686	+	AB786664_sub1_58-R	1726	1750	-	AB786664.1	Eg mitochondria	self-design
AB786664_sub1_67-F	1936	1956	+	AB786664_sub1_67-R	2000	2024	-	AB786664.1	Eg mitochondria	self-design
AB786664_sub1_79-F	2297	2318	+	AB786664_sub1_79-R	2360	2386	-	AB786664.1	Eg mitochondria	self-design
AB786664_sub1_82-F	2384	2410	+	AB786664_sub1_82-R	2451	2472	-	AB786664.1	Eg mitochondria	self-design
AB786664_sub1_87-F	2538	2564	+	AB786664_sub1_87-R	2602	2627	-	AB786664.1	Eg mitochondria	self-design
AB786664_sub1_88-F	2567	2590	+	AB786664_sub1_88-R	2633	2653	-	AB786664.1	Eg mitochondria	self-design
AB786664_sub1_92-F	2696	2721	+	AB786664_sub1_92-R	2754	2779	-	AB786664.1	Eg mitochondria	self-design
Homo_AB786664_sub2_1-F	2909	2931	+	Homo_AB786664_sub2_1-R	2974	2997	-	AB786664.1	Eg mitochondria	self-design
Homo_AB786664_sub2_2-F	2943	2970	+	Homo_AB786664_sub2_2-R	3006	3028	-	AB786664.1	Eg mitochondria	self-design
Homo_AB786664_sub2_9-F	3149	3173	+	Homo_AB786664_sub2_9-R	3217	3238	-	AB786664.1	Eg mitochondria	self-design
AB786664_sub3_1-F	3358	3384	+	AB786664_sub3_1-R	3422	3446	-	AB786664.1	Eg mitochondria	self-design
AB786664_sub3_2-F	3399	3420	+	AB786664_sub3_2-R	3458	3485	-	AB786664.1	Eg mitochondria	self-design
AB786664_sub3_6-F	3522	3545	+	AB786664_sub3_6-R	3581	3608	-	AB786664.1	Eg mitochondria	self-design
AB786664_sub3_7-F	3550	3577	+	AB786664_sub3_7-R	3612	3638	-	AB786664.1	Eg mitochondria	self-design
AB786664_sub3_11-F	3669	3696	+	AB786664_sub3_11-R	3733	3757	-	AB786664.1	Eg mitochondria	self-design
AB786664_sub3_16-F	3820	3847	+	AB786664_sub3_16-R	3886	3907	-	AB786664.1	Eg mitochondria	self-design
AB786664_sub3_17-F	3850	3871	+	AB786664_sub3_17-R	3917	3936	-	AB786664.1	Eg mitochondria	self-design
AB786664_sub3_21-F	3972	3994	+	AB786664_sub3_21-R	4038	4059	-	AB786664.1	Eg mitochondria	self-design
AB786664_sub3_22-F	4006	4032	+	AB786664_sub3_22-R	4069	4093	-	AB786664.1	Eg mitochondria	self-design
AB786664_sub3_30-F	4250	4277	+	AB786664_sub3_30-R	4310	4334	-	AB786664.1	Eg mitochondria	self-design
AB786664_sub3_34-F	4369	4396	+	AB786664_sub3_34-R	4431	4457	-	AB786664.1	Eg mitochondria	self-design
AB786664_sub3_40-F	4549	4576	+	AB786664_sub3_40-R	4612	4635	-	AB786664.1	Eg mitochondria	self-design
AB786664_sub3_51-F	4891	4909	+	AB786664_sub3_51-R	4943	4965	-	AB786664.1	Eg mitochondria	self-design
AB786664_sub3_56-F	5036	5058	+	AB786664_sub3_56-R	5094	5118	-	AB786664.1	Eg mitochondria	self-design
AB786664_sub3_57-F	5074	5092	+	AB786664_sub3_57-R	5132	5158	-	AB786664.1	Eg mitochondria	self-design
AB786664_sub3_60-F	5170	5190	+	AB786664_sub3_60-R	5230	5254	-	AB786664.1	Eg mitochondria	self-design
AB786664_sub3_61-F	5198	5222	+	AB786664_sub3_61-R	5268	5287	-	AB786664.1	Eg mitochondria	self-design
AB786664_sub3_64-F	5294	5316	+	AB786664_sub3_64-R	5359	5380	-	AB786664.1	Eg mitochondria	self-design
AB786664_sub3_65-F	5329	5350	+	AB786664_sub3_65-R	5390	5416	-	AB786664.1	Eg mitochondria	self-design
AB786664_sub3_72-F	5539	5563	+	AB786664_sub3_72-R	5598	5620	-	AB786664.1	Eg mitochondria	self-design
AB786664_sub3_76-F	5662	5686	+	AB786664_sub3_76-R	5720	5744	-	AB786664.1	Eg mitochondria	self-design
AB786664_sub3_77-F	5693	5718	+	AB786664_sub3_77-R	5757	5782	-	AB786664.1	Eg mitochondria	self-design
AB786664_sub3_83-F	5871	5894	+	AB786664_sub3_83-R	5935	5957	-	AB786664.1	Eg mitochondria	self-design
AB786664_sub3_88-F	6018	6043	+	AB786664_sub3_88-R	6086	6107	-	AB786664.1	Eg mitochondria	self-design
AB786664_sub3_89-F	6057	6084	+	AB786664_sub3_89-R	6117	6140	-	AB786664.1	Eg mitochondria	self-design
AB786664_sub3_95-F	6234	6260	+	AB786664_sub3_95-R	6298	6323	-	AB786664.1	Eg mitochondria	self-design
AB786664_sub3_106-F	6567	6594	+	AB786664_sub3_106-R	6629	6656	-	AB786664.1	Eg mitochondria	self-design
AB786664_sub3_107-F	6599	6622	+	AB786664_sub3_107-R	6660	6682	-	AB786664.1	Eg mitochondria	self-design
AB786664_sub3_110-F	6697	6718	+	AB786664_sub3_110-R	6751	6769	-	AB786664.1	Eg mitochondria	self-design
AB786664_sub3_111-F	6725	6748	+	AB786664_sub3_111-R	6782	6809	-	AB786664.1	Eg mitochondria	self-design
AB786664_sub3_115-F	6845	6870	+	AB786664_sub3_115-R	6903	6927	-	AB786664.1	Eg mitochondria	self-design
AB786664_sub3_118-F	6934	6960	+	AB786664_sub3_118-R	6994	7017	-	AB786664.1	Eg mitochondria	self-design
AB786664_sub3_125-F	7149	7172	+	AB786664_sub3_125-R	7218	7237	-	AB786664.1	Eg mitochondria	self-design
AB786664_sub3_130-F	7306	7329	+	AB786664_sub3_130-R	7369	7391	-	AB786664.1	Eg mitochondria	self-design
AB786664_sub3_135-F	7469	7487	+	AB786664_sub3_135-R	7528	7550	-	AB786664.1	Eg mitochondria	self-design
AB786664_sub3_140-F	7621	7646	+	AB786664_sub3_140-R	7679	7704	-	AB786664.1	Eg mitochondria	self-design
AB786664_sub3_143-F	7710	7727	+	AB786664_sub3_143-R	7772	7799	-	AB786664.1	Eg mitochondria	self-design
AB786664_sub3_144-F	7743	7765	+	AB786664_sub3_144-R	7808	7832	-	AB786664.1	Eg mitochondria	self-design
AB786664_sub3_153-F	8022	8046	+	AB786664_sub3_153-R	8084	8111	-	AB786664.1	Eg mitochondria	self-design
AB786664_sub3_154-F	8056	8082	+	AB786664_sub3_154-R	8115	8133	-	AB786664.1	Eg mitochondria	self-design
AB786664_sub3_158-F	8180	8197	+	AB786664_sub3_158-R	8243	8268	-	AB786664.1	Eg mitochondria	self-design
AB786664_sub3_163-F	8338	8360	+	AB786664_sub3_163-R	8393	8412	-	AB786664.1	Eg mitochondria	self-design
AB786664_sub3_164-F	8363	8383	+	AB786664_sub3_164-R	8424	8446	-	AB786664.1	Eg mitochondria	self-design
Homo_AB786664_sub4_2-F	8484	8511	+	Homo_AB786664_sub4_2-R	8541	8564	-	AB786664.1	Eg mitochondria	self-design
AB786664_sub5_3-F	8669	8687	+	AB786664_sub5_3-R	8730	8757	-	AB786664.1	Eg mitochondria	self-design
AB786664_sub7_3-F	8944	8971	+	AB786664_sub7_3-R	9008	9030	-	AB786664.1	Eg mitochondria	self-design
Homo_AB786664_sub8_1-F	9040	9064	+	Homo_AB786664_sub8_1-R	9098	9122	-	AB786664.1	Eg mitochondria	self-design
Homo_AB786664_sub8_2-F	9070	9096	+	Homo_AB786664_sub8_2-R	9129	9152	-	AB786664.1	Eg mitochondria	self-design
AB786664_sub9_1-F	9338	9361	+	AB786664_sub9_1-R	9399	9421	-	AB786664.1	Eg mitochondria	self-design
AB786664_sub9_2-F	9362	9386	+	AB786664_sub9_2-R	9430	9449	-	AB786664.1	Eg mitochondria	self-design
Homo_AB786664_sub10_1-F	9493	9514	+	Homo_AB786664_sub10_1-R	9552	9579	-	AB786664.1	Eg mitochondria	self-design
Homo_AB786664_sub10_6-F	9652	9669	+	Homo_AB786664_sub10_6-R	9710	9730	-	AB786664.1	Eg mitochondria	self-design
Homo_AB786664_sub10_10-F	9769	9789	+	Homo_AB786664_sub10_10-R	9831	9855	-	AB786664.1	Eg mitochondria	self-design
Homo_AB786664_sub10_11-F	9796	9820	+	Homo_AB786664_sub10_11-R	9862	9885	-	AB786664.1	Eg mitochondria	self-design
Homo_AB786664_sub10_15-F	9921	9946	+	Homo_AB786664_sub10_15-R	9983	10009	-	AB786664.1	Eg mitochondria	self-design
Homo_AB786664_sub10_19-F	10042	10065	+	Homo_AB786664_sub10_19-R	10109	10131	-	AB786664.1	Eg mitochondria	self-design
AB786664_sub11_1-F	10241	10262	+	AB786664_sub11_1-R	10302	10328	-	AB786664.1	Eg mitochondria	self-design
AB786664_sub11_2-F	10269	10295	+	AB786664_sub11_2-R	10333	10358	-	AB786664.1	Eg mitochondria	self-design
AB786664_sub11_5-F	10368	10390	+	AB786664_sub11_5-R	10424	10450	-	AB786664.1	Eg mitochondria	self-design
AB786664_sub11_6-F	10392	10418	+	AB786664_sub11_6-R	10457	10481	-	AB786664.1	Eg mitochondria	self-design
Homo_AB786664_sub12_1-F	10538	10560	+	Homo_AB786664_sub12_1-R	10605	10627	-	AB786664.1	Eg mitochondria	self-design
AB786664_sub13_6-F	10833	10857	+	AB786664_sub13_6-R	10895	10920	-	AB786664.1	Eg mitochondria	self-design
AB786664_sub13_7-F	10859	10886	+	AB786664_sub13_7-R	10926	10948	-	AB786664.1	Eg mitochondria	self-design
Homo_AB786664_sub14_1-F	11130	11157	+	Homo_AB786664_sub14_1-R	11190	11210	-	AB786664.1	Eg mitochondria	self-design
Homo_AB786664_sub14_6-F	11286	11308	+	Homo_AB786664_sub14_6-R	11341	11367	-	AB786664.1	Eg mitochondria	self-design
Homo_AB786664_sub14_9-F	11375	11398	+	Homo_AB786664_sub14_9-R	11430	11456	-	AB786664.1	Eg mitochondria	self-design
Homo_AB786664_sub14_12-F	11455	11480	+	Homo_AB786664_sub14_12-R	11521	11541	-	AB786664.1	Eg mitochondria	self-design
Homo_AB786664_sub14_15-F	11543	11566	+	Homo_AB786664_sub14_15-R	11611	11629	-	AB786664.1	Eg mitochondria	self-design
Homo_AB786664_sub14_20-F	11702	11725	+	Homo_AB786664_sub14_20-R	11756	11781	-	AB786664.1	Eg mitochondria	self-design
AB786664_sub15_6-F	11869	11895	+	AB786664_sub15_6-R	11933	11958	-	AB786664.1	Eg mitochondria	self-design
AB786664_sub15_7-F	11901	11919	+	AB786664_sub15_7-R	11964	11990	-	AB786664.1	Eg mitochondria	self-design
Homo_AB786664_sub16_2-F	12047	12073	+	Homo_AB786664_sub16_2-R	12114	12136	-	AB786664.1	Eg mitochondria	self-design
Homo_AB786664_sub16_6-F	12177	12201	+	Homo_AB786664_sub16_6-R	12235	12262	-	AB786664.1	Eg mitochondria	self-design
Homo_AB786664_sub16_10-F	12296	12323	+	Homo_AB786664_sub16_10-R	12355	12378	-	AB786664.1	Eg mitochondria	self-design
Homo_AB786664_sub16_13-F	12393	12413	+	Homo_AB786664_sub16_13-R	12458	12482	-	AB786664.1	Eg mitochondria	self-design
AB786664_sub17_2-F	12506	12529	+	AB786664_sub17_2-R	12577	12595	-	AB786664.1	Eg mitochondria	self-design
AB786664_sub17_3-F	12550	12575	+	AB786664_sub17_3-R	12608	12635	-	AB786664.1	Eg mitochondria	self-design
AB786664_sub17_7-F	12659	12683	+	AB786664_sub17_7-R	12729	12748	-	AB786664.1	Eg mitochondria	self-design
AB786664_sub17_8-F	12696	12723	+	AB786664_sub17_8-R	12760	12778	-	AB786664.1	Eg mitochondria	self-design
AB786664_sub17_12-F	12823	12845	+	AB786664_sub17_12-R	12885	12912	-	AB786664.1	Eg mitochondria	self-design
AB786664_sub17_13-F	12848	12875	+	AB786664_sub17_13-R	12916	12934	-	AB786664.1	Eg mitochondria	self-design
AB786664_sub17_16-F	12953	12973	+	AB786664_sub17_16-R	13007	13034	-	AB786664.1	Eg mitochondria	self-design
AB786664_sub17_27-F	13275	13302	+	AB786664_sub17_27-R	13337	13362	-	AB786664.1	Eg mitochondria	self-design
AB786664_sub17_32-F	13429	13453	+	AB786664_sub17_32-R	13488	13511	-	AB786664.1	Eg mitochondria	self-design
AB786664_sub17_33-F	13464	13485	+	AB786664_sub17_33-R	13520	13547	-	AB786664.1	Eg mitochondria	self-design
AB018440.2_2-F	356	381	+	AB018440.2_2-R	422	443	-	AB018440.2	Em mitochondria	self-design
AB018440.2_3-F	515	540	+	AB018440.2_3-R	574	597	-	AB018440.2	Em mitochondria	self-design
AB018440.2_4-F	696	720	+	AB018440.2_4-R	755	785	-	AB018440.2	Em mitochondria	self-design
AB018440.2_5-F	819	846	+	AB018440.2_5-R	879	904	-	AB018440.2	Em mitochondria	self-design
AB018440.2_6-F	967	989	+	AB018440.2_6-R	1030	1050	-	AB018440.2	Em mitochondria	self-design
AB018440.2_7-F	1086	1111	+	AB018440.2_7-R	1151	1175	-	AB018440.2	Em mitochondria	self-design
AB018440.2_8-F	1114	1133	+	AB786664_sub1_37-R	1182	1203	-	AB018440.2	Em mitochondria	self-design
AB018440.2_9-F	1245	1270	+	AB018440.2_9-R	1303	1326	-	AB018440.2	Em mitochondria	self-design
AB786664_sub1_45-F	1366	1391	+	AB018440.2_10-R	1424	1451	-	AB018440.2	Em mitochondria	self-design
AB018440.2_11-F	1387	1412	+	AB018440.2_11-R	1454	1472	-	AB018440.2	Em mitochondria	self-design
AB018440.2_12-F	1550	1573	+	AB018440.2_12-R	1608	1635	-	AB018440.2	Em mitochondria	self-design
AB018440.2_13-F	1640	1663	+	AB018440.2_13-R	1701	1729	-	AB018440.2	Em mitochondria	self-design
AB018440.2_14-F	1765	1795	+	AB018440.2_14-R	1821	1853	-	AB018440.2	Em mitochondria	self-design
AB018440.2_15-F	2039	2059	+	AB018440.2_15-R	2096	2127	-	AB018440.2	Em mitochondria	self-design
AB018440.2_16-F	2394	2415	+	AB018440.2_16-R	2457	2483	-	AB018440.2	Em mitochondria	self-design
AB018440.2_17-F	2481	2507	+	AB018440.2_17-R	2548	2569	-	AB018440.2	Em mitochondria	self-design
AB018440.2_18-F	2635	2661	+	AB018440.2_18-R	2699	2724	-	AB018440.2	Em mitochondria	self-design
AB018440.2_19-F	2664	2687	+	AB018440.2_19-R	2730	2750	-	AB018440.2	Em mitochondria	self-design
AB018440.2_20-F	2793	2818	+	AB018440.2_20-R	2851	2876	-	AB018440.2	Em mitochondria	self-design
AB018440.2_21-F	3006	3028	+	AB018440.2_21-R	3071	3095	-	AB018440.2	Em mitochondria	self-design
AB018440.2_22-F	3041	3069	+	AB018440.2_22-R	3106	3128	-	AB018440.2	Em mitochondria	self-design
AB018440.2_23-F	3249	3277	+	AB018440.2_23-R	3317	3338	-	AB018440.2	Em mitochondria	self-design
AB018440.2_24-F	3458	3484	+	AB018440.2_24-R	3522	3546	-	AB018440.2	Em mitochondria	self-design
AB018440.2_25-F	3499	3519	+	AB018440.2_25-R	3558	3585	-	AB018440.2	Em mitochondria	self-design
AB018440.2_26-F	3622	3645	+	AB018440.2_26-R	3681	3708	-	AB018440.2	Em mitochondria	self-design
AB018440.2_27-F	3650	3681	+	AB018440.2_27-R	3709	3738	-	AB018440.2	Em mitochondria	self-design
AB018440.2_28-F	3769	3797	+	AB018440.2_28-R	3828	3857	-	AB018440.2	Em mitochondria	self-design
AB018440.2_29-F	3920	3947	+	AB018440.2_29-R	3986	4007	-	AB018440.2	Em mitochondria	self-design
AB018440.2_30-F	3950	3971	+	AB018440.2_30-R	4015	4036	-	AB018440.2	Em mitochondria	self-design
AB018440.2_31-F	4072	4094	+	AB018440.2_31-R	4135	4159	-	AB018440.2	Em mitochondria	self-design
AB018440.2_33-F	4347	4374	+	AB018440.2_33-R	4407	4431	-	AB018440.2	Em mitochondria	self-design
AB018440.2_34-F	4466	4493	+	AB018440.2_34-R	4526	4554	-	AB018440.2	Em mitochondria	self-design
AB018440.2_35-F	4646	4673	+	AB018440.2_35-R	4707	4732	-	AB018440.2	Em mitochondria	self-design
AB018440.2_36-F	4988	5006	+	AB018440.2_36-R	5040	5062	-	AB018440.2	Em mitochondria	self-design
AB018440.2_37-F	5133	5155	+	AB018440.2_37-R	5189	5215	-	AB018440.2	Em mitochondria	self-design
AB018440.2_38-F	5171	5189	+	AB018440.2_38-R	5233	5255	-	AB018440.2	Em mitochondria	self-design
AB018440.2_39-F	5267	5287	+	AB018440.2_39-R	5327	5351	-	AB018440.2	Em mitochondria	self-design
AB018440.2_40-F	5295	5319	+	AB018440.2_40-R	5365	5384	-	AB018440.2	Em mitochondria	self-design
AB018440.2_41-F	5391	5418	+	AB018440.2_41-R	5455	5477	-	AB018440.2	Em mitochondria	self-design
AB018440.2_42-F	5426	5451	+	AB018440.2_42-R	5485	5513	-	AB018440.2	Em mitochondria	self-design
AB018440.2_43-F	5636	5663	+	AB018440.2_43-R	5695	5719	-	AB018440.2	Em mitochondria	self-design
AB018440.2_45-F	5792	5817	+	AB018440.2_45-R	5855	5880	-	AB018440.2	Em mitochondria	self-design
AB018440.2_46-F	5972	5995	+	AB018440.2_46-R	6035	6058	-	AB018440.2	Em mitochondria	self-design
AB018440.2_47-F	6119	6144	+	AB018440.2_47-R	6187	6208	-	AB018440.2	Em mitochondria	self-design
AB018440.2_48-F	6158	6185	+	AB018440.2_48-R	6218	6241	-	AB018440.2	Em mitochondria	self-design
AB018440.2_49-F	6335	6362	+	AB018440.2_49-R	6397	6424	-	AB018440.2	Em mitochondria	self-design
AB018440.2_50-F	6668	6694	+	AB018440.2_50-R	6730	6757	-	AB018440.2	Em mitochondria	self-design
AB018440.2_51-F	6700	6723	+	AB018440.2_51-R	6761	6783	-	AB018440.2	Em mitochondria	self-design
AB018440.2_52-F	6798	6819	+	AB018440.2_52-R	6845	6870	-	AB018440.2	Em mitochondria	self-design
AB018440.2_53-F	6826	6849	+	AB018440.2_53-R	6883	6910	-	AB018440.2	Em mitochondria	self-design
AB018440.2_54-F	6946	6973	+	AB018440.2_54-R	7001	7028	-	AB018440.2	Em mitochondria	self-design
AB018440.2_55-F	7035	7061	+	AB018440.2_55-R	7095	7118	-	AB018440.2	Em mitochondria	self-design
AB018440.2_56-F	7250	7274	+	AB018440.2_56-R	7317	7336	-	AB018440.2	Em mitochondria	self-design
AB018440.2_58-F	7566	7586	+	AB018440.2_58-R	7625	7647	-	AB018440.2	Em mitochondria	self-design
AB018440.2_59-F	7718	7743	+	AB018440.2_59-R	7768	7801	-	AB018440.2	Em mitochondria	self-design
AB018440.2_60-F	7807	7826	+	AB018440.2_60-R	7867	7896	-	AB018440.2	Em mitochondria	self-design
AB018440.2_61-F	7840	7862	+	AB018440.2_61-R	7905	7929	-	AB018440.2	Em mitochondria	self-design
AB018440.2_62-F	8119	8143	+	AB018440.2_62-R	8181	8208	-	AB018440.2	Em mitochondria	self-design
AB018440.2_63-F	8153	8179	+	AB018440.2_63-R	8211	8230	-	AB018440.2	Em mitochondria	self-design
AB018440.2_64-F	8277	8294	+	AB018440.2_64-R	8337	8365	-	AB018440.2	Em mitochondria	self-design
AB018440.2_65-F	8436	8460	+	AB018440.2_65-R	8491	8510	-	AB018440.2	Em mitochondria	self-design
AB018440.2_66-F	8461	8483	+	AB018440.2_66-R	8521	8544	-	AB018440.2	Em mitochondria	self-design
AB018440.2_68-F	8769	8792	+	AB018440.2_68-R	8830	8857	-	AB018440.2	Em mitochondria	self-design
AB786664_sub7_3-F	9057	9084	+	AB018440.2_69-R	9119	9143	-	AB018440.2	Em mitochondria	self-design
AB018440.2_71-F	9181	9207	+	AB018440.2_71-R	9240	9263	-	AB018440.2	Em mitochondria	self-design
AB018440.2_72-F	9449	9472	+	AB018440.2_72-R	9510	9532	-	AB018440.2	Em mitochondria	self-design
AB018440.2_73-F	9473	9495	+	AB018440.2_73-R	9540	9560	-	AB018440.2	Em mitochondria	self-design
AB018440.2_74-F	9604	9626	+	AB018440.2_74-R	9662	9690	-	AB018440.2	Em mitochondria	self-design
AB018440.2_75-F	9763	9780	+	Homo_AB786664_sub10_6-R	9821	9841	-	AB018440.2	Em mitochondria	self-design
AB018440.2_76-F	9880	9900	+	AB018440.2_76-R	9942	9966	-	AB018440.2	Em mitochondria	self-design
Homo_AB786664_sub10_11-F	9907	9931	+	AB018440.2_77-R	9973	9996	-	AB018440.2	Em mitochondria	self-design
Homo_AB786664_sub10_15-F	10032	10057	+	AB018440.2_78-R	10094	10120	-	AB018440.2	Em mitochondria	self-design
AB018440.2_79-F	10153	10180	+	AB018440.2_79-R	10218	10242	-	AB018440.2	Em mitochondria	self-design
AB018440.2_80-F	10352	10373	+	AB018440.2_80-R	10408	10439	-	AB018440.2	Em mitochondria	self-design
AB018440.2_81-F	10380	10406	+	AB018440.2_81-R	10444	10469	-	AB018440.2	Em mitochondria	self-design
AB018440.2_82-F	10479	10501	+	AB018440.2_82-R	10535	10561	-	AB018440.2	Em mitochondria	self-design
AB018440.2_83-F	10503	10529	+	AB018440.2_83-R	10561	10592	-	AB018440.2	Em mitochondria	self-design
AB018440.2_84-F	10649	10671	+	AB018440.2_84-R	10715	10738	-	AB018440.2	Em mitochondria	self-design
AB018440.2_85-F	10947	10971	+	AB018440.2_85-R	11008	11034	-	AB018440.2	Em mitochondria	self-design
AB018440.2_86-F	10973	11000	+	AB018440.2_86-R	11037	11062	-	AB018440.2	Em mitochondria	self-design
AB018440.2_87-F	11248	11275	+	AB018440.2_87-R	11308	11328	-	AB018440.2	Em mitochondria	self-design
AB018440.2_88-F	11404	11426	+	AB018440.2_88-R	11459	11485	-	AB018440.2	Em mitochondria	self-design
AB018440.2_91-F	11662	11685	+	AB018440.2_91-R	11731	11749	-	AB018440.2	Em mitochondria	self-design
AB018440.2_92-F	11822	11845	+	AB018440.2_92-R	11877	11902	-	AB018440.2	Em mitochondria	self-design
AB018440.2_93-F	11993	12019	+	AB018440.2_93-R	12057	12082	-	AB018440.2	Em mitochondria	self-design
AB018440.2_94-F	12025	12043	+	AB018440.2_94-R	12088	12114	-	AB018440.2	Em mitochondria	self-design
AB018440.2_95-F	12171	12197	+	AB018440.2_95-R	12238	12260	-	AB018440.2	Em mitochondria	self-design
Homo_AB786664_sub16_6-F	12301	12325	+	Homo_AB786664_sub16_6-R	12359	12386	-	AB018440.2	Em mitochondria	self-design
AB018440.2_97-F	12420	12449	+	AB018440.2_97-R	12480	12503	-	AB018440.2	Em mitochondria	self-design
AB018440.2_98-F	12518	12538	+	AB018440.2_98-R	12583	12607	-	AB018440.2	Em mitochondria	self-design
AB018440.2_99-F	12631	12654	+	AB018440.2_99-R	12701	12720	-	AB018440.2	Em mitochondria	self-design
AB018440.2_100-F	12675	12700	+	AB018440.2_100-R	12734	12760	-	AB018440.2	Em mitochondria	self-design
AB018440.2_101-F	12784	12808	+	AB018440.2_101-R	12849	12873	-	AB018440.2	Em mitochondria	self-design
AB018440.2_102-F	12821	12848	+	AB018440.2_102-R	12879	12903	-	AB018440.2	Em mitochondria	self-design
AB018440.2_103-F	12948	12970	+	AB018440.2_103-R	13010	13037	-	AB018440.2	Em mitochondria	self-design
AB018440.2_104-F	12973	12997	+	AB018440.2_104-R	13041	13059	-	AB018440.2	Em mitochondria	self-design
AB018440.2_105-F	13078	13098	+	AB018440.2_105-R	13132	13159	-	AB018440.2	Em mitochondria	self-design
AB018440.2_106-F	13402	13429	+	AB786664_sub17_27-R	13464	13489	-	AB018440.2	Em mitochondria	self-design
AB018440.2_107-F	13556	13580	+	AB018440.2_107-R	13615	13638	-	AB018440.2	Em mitochondria	self-design
AB018440.2_108-F	13591	13614	+	AB018440.2_108-R	13647	13674	-	AB018440.2	Em mitochondria	self-design
142-F	5409	5425	+	142-R	5626	5648	-	pathogen_EMU_contig_0773	Em chromosome	self-design
SPIKE-IN-01-F	3583	3604	+	SPIKE-IN-01-R	3685	3704	-	GCF_000840245.1	lambda	self-design
SPIKE-IN-02-F	7105	7122	+	SPIKE-IN-02-R	7202	7224	-	GCF_000840245.1	lambda	self-design
SPIKE-IN-03-F	10204	10221	+	SPIKE-IN-03-R	10322	10342	-	GCF_000840245.1	lambda	self-design
SPIKE-IN-04-F	12055	12074	+	SPIKE-IN-04-R	12149	12166	-	GCF_000840245.1	lambda	self-design
SPIKE-IN-05-F	14580	14606	+	SPIKE-IN-05-R	14760	14778	-	GCF_000840245.1	lambda	self-design
S-mtDNA-01-F	508	527	+	S-mtDNA-01-R	573	595	-	GCF_000001405.25	human	self-design
S-mtDNA-02-F	2851	2873	+	S-mtDNA-02-R	2925	2945	-	GCF_000001405.25	human	self-design
S-mtDNA-03-F	5771	5792	+	S-mtDNA-03-R	5835	5852	-	GCF_000001405.25	human	self-design
S-mtDNA-04-F	6424	6444	+	S-mtDNA-04-R	6496	6515	-	GCF_000001405.25	human	self-design
S-mtDNA-05-F	8175	8196	+	S-mtDNA-05-R	8246	8269	-	GCF_000001405.25	human	self-design
S-mtDNA-06-F	10274	10294	+	S-mtDNA-06-R	10340	10365	-	GCF_000001405.25	human	self-design
S-mtDNA-07-F	11684	11702	+	S-mtDNA-07-R	11754	11773	-	GCF_000001405.25	human	self-design
Eg: Echinococcus granulosus
Em: Echinococcus multilocularis
