# Supplementary material for: A multiplex PCR-based sequencing method for the diagnosis and differentiation of echinococcosis using plasma samples, a proof-of-concept study
Source: Cell Rep Methods. 2026 May 7;6(6):101428. doi: 10.1016/j.crmeth.2026.101428 (PMC13282652; doi:10.1016/j.crmeth.2026.101428)
Supplement: Table S2. Primer performance for Echinococcus gDNA (0.1 ng) replicates, related to STAR Methods [file mmc3.xlsx]

## Sheet: S2.Performance of each prime
Table S2. Primer performance for Echinococcus gDNA (0.1 ng) replicates, related to STAR Methods.
Name and position				Reads number mapped to target region of Echinococcus granulosus		Reads number mapped to target region of Echinococcus multilocularis
Primer_id	Reference genome ID	Target_start	Target_end	Replicate_1	Replicate_2	Replicate_1	Replicate_2	Chromosome type	Rerference
EGS-01	CM038617.1	337864	337985	63685	74359	0	0	Eg chromosome	Wan (2020)
EGS-02	JAIKUZ010000010.1	1996161	1996192	5429.65	5220.39	0	4	Eg chromosome	Wan (2020)
EGS-03	JAIKUZ010000014.1	4770453	4770643	2.69	0.54	0	0	Eg chromosome	Wan (2020)
mNGS-01	CM038612.1	664221	664239	30128.6	27055.5	7	18	Eg chromosome	Wan (2020)
mNGS-02	pathogen_EMU_contig_0157	10569	10592	1	0	402.83	593	Em chromosome	Wan (2020)
mNGS-03	pathogen_EMU_contig_0157	12687	12703	0	0	103	208	Em chromosome	Wan (2020)
mNGS-04	JAIKUZ010000023.1	36048	36081	10	0	0	0	Eg chromosome	Wan (2020)
mNGS-05	pathogen_EmW_scaffold_01	2995559	2995581	0	0	0	6	Em chromosome	Wan (2020)
mNGS-06	CM038614.1	200244	200269	8	9	0	0	Eg chromosome	Wan (2020)
mNGS-07	pathogen_EMU_contig_0221	11060	11080	0	0	0	0	Em chromosome	Wan (2020)
mNGS-08	pathogen_EMU_contig_0157	8849	8886	0	0	260.97	265	Em chromosome	Wan (2020)
mNGS-09	CM038616.1	15667405	15667437	8	4	4	2	Eg chromosome	Wan (2020)
mNGS-10	CM038615.1	13640134	13640155	21	25	0	0	Eg chromosome	Wan (2020)
mNGS-11	pathogen_EMU_contig_0221	2020	2036	0	0	0	6	Em chromosome	Wan (2020)
mNGS-12	CM038617.1	5902005	5902044	0	0	0	1	Eg chromosome	Wan (2020)
mNGS-14	CM038615.1	17402454	17402479	4	3	0	0	Eg chromosome	Wan (2020)
EgG1	JAIKUZ010000010.1	1993076	1993160	0	0	0	0	Eg chromosome	Toribio (2020)
NADH1G	CM038618.1	1993198	1993328	0	0	0	0	Eg chromosome	Chaya (2014)
U1	pathogen_EmW_scaffold_04	1366252	1366286	0	0	0	0	Em chromosome	Baraquin (2018)
AB786664_sub1_11	AB786664.1	252	295	32375	30666.4	1.02	4.44	Eg mitochondria	self-design
AB786664_sub1_12	AB786664.1	286	326	36399.1	34059.3	2	5.88	Eg mitochondria	self-design
AB786664_sub1_17	AB786664.1	439	473	40358.4	45336.8	22.32	26.09	Eg mitochondria	self-design
AB786664_sub1_23	AB786664.1	620	657	54756.5	50905.8	11.95	11.3	Eg mitochondria	self-design
AB786664_sub1_27	AB786664.1	743	775	109112	127096	36	54.56	Eg mitochondria	self-design
AB786664_sub1_32	AB786664.1	883	926	8271.44	8228.19	13.98	28.07	Eg mitochondria	self-design
AB786664_sub1_36	AB786664.1	1008	1047	22943	16405.8	0.49	0.54	Eg mitochondria	self-design
AB786664_sub1_37	AB786664.1	1028	1078	25499.6	17797.4	0.38	1.54	Eg mitochondria	self-design
AB786664_sub1_41	AB786664.1	1167	1199	40425.5	34492.2	16.66	31.94	Eg mitochondria	self-design
AB786664_sub1_45_Eg	AB786664.1	1288	1320	38069.1	27449.9	11.75	9	Eg mitochondria	self-design
AB786664_sub1_46	AB786664.1	1306	1351	25713.5	19102.2	10.42	7.44	Eg mitochondria	self-design
AB786664_sub1_51	AB786664.1	1470	1504	59025.1	53649.9	24	35.38	Eg mitochondria	self-design
AB786664_sub1_54	AB786664.1	1560	1598	2685.95	2778.05	5.03	0.95	Eg mitochondria	self-design
AB786664_sub1_58	AB786664.1	1686	1725	1692.44	1108.72	4.64	5.15	Eg mitochondria	self-design
AB786664_sub1_67	AB786664.1	1956	1999	107356	89711.3	4	4.14	Eg mitochondria	self-design
AB786664_sub1_79	AB786664.1	2318	2359	14707	12109.3	4.98	12.73	Eg mitochondria	self-design
AB786664_sub1_82	AB786664.1	2410	2450	9449.92	8170.68	1	0	Eg mitochondria	self-design
AB786664_sub1_87	AB786664.1	2564	2601	26119.4	18382	91.62	81.62	Eg mitochondria	self-design
AB786664_sub1_88	AB786664.1	2590	2632	36295.7	25123.5	124.12	108.48	Eg mitochondria	self-design
AB786664_sub1_92	AB786664.1	2721	2753	19540.6	16449.6	2	7	Eg mitochondria	self-design
Homo_AB786664_sub2_1	AB786664.1	2931	2973	26163.9	21637.5	4.81	8.19	Eg mitochondria	self-design
Homo_AB786664_sub2_2	AB786664.1	2970	3005	33915.9	28429.3	3.77	6	Eg mitochondria	self-design
Homo_AB786664_sub2_9	AB786664.1	3173	3216	53802.7	45245.6	25.16	36.09	Eg mitochondria	self-design
AB786664_sub3_1	AB786664.1	3384	3421	15056.6	10097.5	329	450	Eg mitochondria	self-design
AB786664_sub3_2	AB786664.1	3420	3457	8219.32	5708.62	119.3	162.11	Eg mitochondria	self-design
AB786664_sub3_6	AB786664.1	3545	3580	11727.5	11837.5	6.11	7	Eg mitochondria	self-design
AB786664_sub3_7	AB786664.1	3577	3611	8636.15	8190.79	5	3.06	Eg mitochondria	self-design
AB786664_sub3_11	AB786664.1	3696	3732	7089.94	6149.72	1.33	2	Eg mitochondria	self-design
AB786664_sub3_16	AB786664.1	3847	3885	21636.3	18867	7.32	15	Eg mitochondria	self-design
AB786664_sub3_17	AB786664.1	3871	3916	21245.6	17307.8	4.8	7.04	Eg mitochondria	self-design
AB786664_sub3_21	AB786664.1	3994	4037	3219	2918	0	0.84	Eg mitochondria	self-design
AB786664_sub3_22	AB786664.1	4032	4068	3592.67	3290.36	0	0	Eg mitochondria	self-design
AB786664_sub3_30	AB786664.1	4277	4309	3510.78	2607.88	2	1.47	Eg mitochondria	self-design
AB786664_sub3_34	AB786664.1	4396	4430	4135.68	2502	7.94	10.09	Eg mitochondria	self-design
AB786664_sub3_40	AB786664.1	4576	4611	11946.7	12081	4	5.14	Eg mitochondria	self-design
AB786664_sub3_51	AB786664.1	4909	4942	5267.15	3774.21	0	4	Eg mitochondria	self-design
AB786664_sub3_56	AB786664.1	5058	5093	3440.46	3547.6	0.03	0	Eg mitochondria	self-design
AB786664_sub3_57	AB786664.1	5092	5131	2905.18	2234.03	1	0	Eg mitochondria	self-design
AB786664_sub3_60	AB786664.1	5190	5229	7847.36	6747.51	3.85	2.72	Eg mitochondria	self-design
AB786664_sub3_61	AB786664.1	5222	5267	7770.49	5923.09	1.04	1.73	Eg mitochondria	self-design
AB786664_sub3_64	AB786664.1	5316	5358	14161.8	10864.8	0	0.19	Eg mitochondria	self-design
AB786664_sub3_65	AB786664.1	5350	5389	7440.74	5600.1	0	1	Eg mitochondria	self-design
AB786664_sub3_72	AB786664.1	5563	5597	12306.8	9434.18	5	9	Eg mitochondria	self-design
AB786664_sub3_76	AB786664.1	5686	5719	11800.8	9832.79	0	0.48	Eg mitochondria	self-design
AB786664_sub3_77	AB786664.1	5718	5756	6247.66	5518.18	0	0.08	Eg mitochondria	self-design
AB786664_sub3_83	AB786664.1	5894	5934	16091.7	14923.2	6	2.9	Eg mitochondria	self-design
AB786664_sub3_88	AB786664.1	6043	6085	7070.07	5340.48	0	0	Eg mitochondria	self-design
AB786664_sub3_89	AB786664.1	6084	6116	7386.38	5435.41	0	0	Eg mitochondria	self-design
AB786664_sub3_95	AB786664.1	6260	6297	13042.4	10282.1	0	3	Eg mitochondria	self-design
AB786664_sub3_106	AB786664.1	6594	6628	8478.53	8773.21	15.35	24.26	Eg mitochondria	self-design
AB786664_sub3_107	AB786664.1	6622	6659	10625.9	9228.92	9.73	13.62	Eg mitochondria	self-design
AB786664_sub3_110	AB786664.1	6718	6750	7765.44	8546.97	102	105.69	Eg mitochondria	self-design
AB786664_sub3_111	AB786664.1	6748	6781	4339	3825.94	34.91	36.94	Eg mitochondria	self-design
AB786664_sub3_115	AB786664.1	6870	6902	3339.41	2507.84	2.09	1.94	Eg mitochondria	self-design
AB786664_sub3_118	AB786664.1	6960	6993	2458.06	2231.33	0	3	Eg mitochondria	self-design
AB786664_sub3_125	AB786664.1	7172	7217	3612.64	3623.16	0	0	Eg mitochondria	self-design
AB786664_sub3_130	AB786664.1	7329	7368	9138.85	9327.92	0	4	Eg mitochondria	self-design
AB786664_sub3_135	AB786664.1	7487	7527	2814.35	2782.92	0	0	Eg mitochondria	self-design
AB786664_sub3_140	AB786664.1	7646	7678	3330.28	2943.34	0	1	Eg mitochondria	self-design
AB786664_sub3_143	AB786664.1	7727	7771	3559.66	3157.43	0	0	Eg mitochondria	self-design
AB786664_sub3_144	AB786664.1	7765	7807	4960.74	4481.5	0	0	Eg mitochondria	self-design
AB786664_sub3_153	AB786664.1	8046	8083	2253.11	2110.7	6.19	8.59	Eg mitochondria	self-design
AB786664_sub3_154	AB786664.1	8082	8114	3859.09	3721.78	12	14.03	Eg mitochondria	self-design
AB786664_sub3_158	AB786664.1	8197	8242	5121.69	5033.6	0.33	0.27	Eg mitochondria	self-design
AB786664_sub3_163	AB786664.1	8360	8392	7233.84	6509.47	4.44	11	Eg mitochondria	self-design
AB786664_sub3_164	AB786664.1	8383	8423	7376.68	7077.98	10.85	16.35	Eg mitochondria	self-design
Homo_AB786664_sub4_2	AB786664.1	8511	8540	10131.5	8760.55	1	0	Eg mitochondria	self-design
AB786664_sub5_3	AB786664.1	8687	8729	7576.81	7928.26	3.64	1	Eg mitochondria	self-design
AB786664_sub7_3_Eg	AB786664.1	8971	9007	22226.2	19099.9	6	4	Eg mitochondria	self-design
Homo_AB786664_sub8_1	AB786664.1	9064	9097	10462.4	9119.39	6.88	17.48	Eg mitochondria	self-design
Homo_AB786664_sub8_2	AB786664.1	9096	9128	5024.66	4502.22	4.5	15.06	Eg mitochondria	self-design
AB786664_sub9_1	AB786664.1	9361	9398	7085	4747.62	2.05	0.32	Eg mitochondria	self-design
AB786664_sub9_2	AB786664.1	9386	9429	9475.12	6029.44	4.07	1.53	Eg mitochondria	self-design
Homo_AB786664_sub10_1	AB786664.1	9514	9551	7517.08	7565.46	0	4	Eg mitochondria	self-design
Homo_AB786664_sub10_6	AB786664.1	9669	9709	14902	12324.2	10	10	Eg mitochondria	self-design
Homo_AB786664_sub10_10	AB786664.1	9789	9830	3008.22	2432.66	0	0	Eg mitochondria	self-design
Homo_AB786664_sub10_11_Eg	AB786664.1	9820	9861	4097.68	3521.2	0	0	Eg mitochondria	self-design
Homo_AB786664_sub10_15_Eg	AB786664.1	9946	9982	8666.72	7129.64	0.5	1	Eg mitochondria	self-design
Homo_AB786664_sub10_19	AB786664.1	10065	10108	5400.86	4638.16	0	1	Eg mitochondria	self-design
AB786664_sub11_1	AB786664.1	10262	10301	7088.23	5948.46	0	0	Eg mitochondria	self-design
AB786664_sub11_2	AB786664.1	10295	10332	7941.41	6626.81	0	0	Eg mitochondria	self-design
AB786664_sub11_5	AB786664.1	10390	10423	6045.24	5157.21	0.06	1.18	Eg mitochondria	self-design
AB786664_sub11_6	AB786664.1	10418	10456	5750.84	5099.34	0.79	3.37	Eg mitochondria	self-design
Homo_AB786664_sub12_1	AB786664.1	10560	10604	6162.52	5252.66	0	0	Eg mitochondria	self-design
AB786664_sub13_6	AB786664.1	10857	10894	16289.8	14351.9	0	0	Eg mitochondria	self-design
AB786664_sub13_7	AB786664.1	10886	10925	13778.3	12491.9	0	0.21	Eg mitochondria	self-design
Homo_AB786664_sub14_1	AB786664.1	11157	11189	5016.34	5006.5	5	12	Eg mitochondria	self-design
Homo_AB786664_sub14_6	AB786664.1	11308	11340	6275.88	6301.44	1	4	Eg mitochondria	self-design
Homo_AB786664_sub14_9	AB786664.1	11398	11429	7035.19	6719.06	0	0	Eg mitochondria	self-design
Homo_AB786664_sub14_12	AB786664.1	11480	11520	17994.5	16197.1	122	173.72	Eg mitochondria	self-design
Homo_AB786664_sub14_15	AB786664.1	11566	11610	7722.52	6420.91	2	0	Eg mitochondria	self-design
Homo_AB786664_sub14_20	AB786664.1	11725	11755	9157.8	7212.5	2	0	Eg mitochondria	self-design
AB786664_sub15_6	AB786664.1	11895	11932	4672.43	3903.73	1.22	0	Eg mitochondria	self-design
AB786664_sub15_7	AB786664.1	11919	11963	5096.91	4342.77	1.2	0	Eg mitochondria	self-design
Homo_AB786664_sub16_2	AB786664.1	12073	12113	6048.48	5332.3	187.95	163.4	Eg mitochondria	self-design
Homo_AB786664_sub16_6_Eg	AB786664.1	12201	12234	9696.39	8854.88	2	1.36	Eg mitochondria	self-design
Homo_AB786664_sub16_10	AB786664.1	12323	12354	5481.48	4628.42	0	0	Eg mitochondria	self-design
Homo_AB786664_sub16_13	AB786664.1	12413	12457	7149.82	5607.66	959.77	1046.48	Eg mitochondria	self-design
AB786664_sub17_2	AB786664.1	12529	12576	5961.68	5221.13	8.49	8.15	Eg mitochondria	self-design
AB786664_sub17_3	AB786664.1	12575	12607	4428.88	3731.72	1.5	2.69	Eg mitochondria	self-design
AB786664_sub17_7	AB786664.1	12683	12728	5002.67	4006.07	1.69	1	Eg mitochondria	self-design
AB786664_sub17_8	AB786664.1	12723	12759	6839.5	5893.58	4	1	Eg mitochondria	self-design
AB786664_sub17_12	AB786664.1	12845	12884	8379.03	7268.82	1.18	0	Eg mitochondria	self-design
AB786664_sub17_13	AB786664.1	12875	12915	8231.2	7058.7	2	0	Eg mitochondria	self-design
AB786664_sub17_16	AB786664.1	12973	13006	23038.9	20771.9	125.73	164	Eg mitochondria	self-design
AB786664_sub17_27	AB786664.1	13302	13336	7983.44	7560.18	5.32	4.15	Eg mitochondria	self-design
AB786664_sub17_32	AB786664.1	13453	13487	25375	17430.7	95.29	73.74	Eg mitochondria	self-design
AB786664_sub17_33	AB786664.1	13485	13519	34433	27961.5	50.12	43.06	Eg mitochondria	self-design
AB018440.2_2	AB018440.2	381	421	0.42	0	3580.48	3815.75	Em mitochondria	self-design
AB018440.2_3	AB018440.2	540	573	14.3	8.48	8664	9910.21	Em mitochondria	self-design
AB018440.2_4	AB018440.2	720	754	6.56	4	9694.65	10451.5	Em mitochondria	self-design
AB018440.2_5	AB018440.2	846	878	13.38	0	11709.9	12427.2	Em mitochondria	self-design
AB018440.2_6	AB018440.2	989	1029	1.78	1	1311.85	1436.52	Em mitochondria	self-design
AB018440.2_7	AB018440.2	1111	1150	2	0	6955.77	7911.92	Em mitochondria	self-design
AB018440.2_8	AB018440.2	1133	1181	0.85	0	7438.12	8404.92	Em mitochondria	self-design
AB018440.2_9	AB018440.2	1270	1302	7	6	8231.19	8458.03	Em mitochondria	self-design
AB786664_sub1_45_Em	AB018440.2	1391	1423	11.38	13.09	17174.7	16356.1	Em mitochondria	self-design
AB018440.2_11	AB018440.2	1412	1453	13.66	15.27	14805.9	13844.2	Em mitochondria	self-design
AB018440.2_12	AB018440.2	1573	1607	0	0.82	11408.3	11952.3	Em mitochondria	self-design
AB018440.2_13	AB018440.2	1663	1700	4	2	7446.43	7316.62	Em mitochondria	self-design
AB018440.2_14	AB018440.2	1795	1820	4	2.24	5433.4	5066.44	Em mitochondria	self-design
AB018440.2_15	AB018440.2	2059	2095	6	2	5296.44	4682	Em mitochondria	self-design
AB018440.2_16	AB018440.2	2415	2456	18.12	14.41	3700	4137.98	Em mitochondria	self-design
AB018440.2_17	AB018440.2	2507	2547	3.08	1.4	2730.22	2462.07	Em mitochondria	self-design
AB018440.2_18	AB018440.2	2661	2698	55.16	46.68	11419	12023.2	Em mitochondria	self-design
AB018440.2_19	AB018440.2	2687	2729	77.26	68.24	15504.8	15270.7	Em mitochondria	self-design
AB018440.2_20	AB018440.2	2818	2850	4	4	18096.3	18334.9	Em mitochondria	self-design
AB018440.2_21	AB018440.2	3028	3070	17.57	13.14	14275.5	15668.7	Em mitochondria	self-design
AB018440.2_22	AB018440.2	3069	3105	6.75	6.5	14019	14315.1	Em mitochondria	self-design
AB018440.2_23	AB018440.2	3277	3316	237	146	11525.7	11316.7	Em mitochondria	self-design
AB018440.2_24	AB018440.2	3484	3521	4	4	6421.49	7323.32	Em mitochondria	self-design
AB018440.2_25	AB018440.2	3519	3557	2.47	1.53	7375.61	7907.63	Em mitochondria	self-design
AB018440.2_26	AB018440.2	3645	3680	4	0	3428.43	3455.69	Em mitochondria	self-design
AB018440.2_27	AB018440.2	3681	3708	1.7	0	3737.07	3314.63	Em mitochondria	self-design
AB018440.2_28	AB018440.2	3797	3827	8	3	9388.2	8558.47	Em mitochondria	self-design
AB018440.2_29	AB018440.2	3947	3985	7.32	2.82	9382.11	7922.45	Em mitochondria	self-design
AB018440.2_30	AB018440.2	3971	4014	5.4	1.65	11923.4	9409.58	Em mitochondria	self-design
AB018440.2_31	AB018440.2	4094	4134	0	0	8989.72	8250.35	Em mitochondria	self-design
AB018440.2_33	AB018440.2	4374	4406	3.03	0	4698.88	5537.31	Em mitochondria	self-design
AB018440.2_34	AB018440.2	4493	4525	0	0.16	195.94	171.62	Em mitochondria	self-design
AB018440.2_35	AB018440.2	4673	4706	7.67	8.3	1517.55	1618.97	Em mitochondria	self-design
AB018440.2_36	AB018440.2	5006	5039	4	6	1642.64	1956.79	Em mitochondria	self-design
AB018440.2_37	AB018440.2	5155	5188	2	0	929.45	887.55	Em mitochondria	self-design
AB018440.2_38	AB018440.2	5189	5232	0.6	0	750.42	748.79	Em mitochondria	self-design
AB018440.2_39	AB018440.2	5287	5326	6.82	6.18	740.72	783.67	Em mitochondria	self-design
AB018440.2_40	AB018440.2	5319	5364	13	12.67	929.31	1028.13	Em mitochondria	self-design
AB018440.2_41	AB018440.2	5418	5454	0.19	0	766.03	745.39	Em mitochondria	self-design
AB018440.2_42	AB018440.2	5451	5484	0	0.03	506.79	512.58	Em mitochondria	self-design
AB018440.2_43	AB018440.2	5663	5694	1	0	934	963.87	Em mitochondria	self-design
AB018440.2_45	AB018440.2	5817	5854	1	0	941	929.68	Em mitochondria	self-design
AB018440.2_46	AB018440.2	5995	6034	0	0	1031.97	991.08	Em mitochondria	self-design
AB018440.2_47	AB018440.2	6144	6186	0	0.02	620.67	657.05	Em mitochondria	self-design
AB018440.2_48	AB018440.2	6185	6217	0	0.72	630.84	594.31	Em mitochondria	self-design
AB018440.2_49	AB018440.2	6362	6396	0.12	0	1563.5	1526.29	Em mitochondria	self-design
AB018440.2_50	AB018440.2	6694	6729	0.43	1.06	126.09	113.4	Em mitochondria	self-design
AB018440.2_51	AB018440.2	6723	6760	2.95	1	579.51	459.24	Em mitochondria	self-design
AB018440.2_52	AB018440.2	6819	6844	21.76	18	1723.68	1678.16	Em mitochondria	self-design
AB018440.2_53	AB018440.2	6849	6882	8.45	5.09	1057.36	1065.58	Em mitochondria	self-design
AB018440.2_54	AB018440.2	6973	7000	2	0	1508.59	1665.7	Em mitochondria	self-design
AB018440.2_55	AB018440.2	7061	7094	0	0	707.85	636.21	Em mitochondria	self-design
AB018440.2_56	AB018440.2	7274	7316	0	0	2412.12	2820	Em mitochondria	self-design
AB018440.2_58	AB018440.2	7586	7624	2	0	1779.87	1795.16	Em mitochondria	self-design
AB018440.2_59	AB018440.2	7743	7767	1	1	3882.83	4124.67	Em mitochondria	self-design
AB018440.2_60	AB018440.2	7826	7866	0.88	0	2455.52	1973.08	Em mitochondria	self-design
AB018440.2_61	AB018440.2	7862	7904	3	0	2912.38	2704.88	Em mitochondria	self-design
AB018440.2_62	AB018440.2	8143	8180	13.38	12	1709.19	1829.65	Em mitochondria	self-design
AB018440.2_63	AB018440.2	8179	8210	30	23.84	3350.32	3287.61	Em mitochondria	self-design
AB018440.2_64	AB018440.2	8294	8336	9.14	3.4	24583	25699.7	Em mitochondria	self-design
AB018440.2_65	AB018440.2	8460	8490	20.27	24.03	8879.77	9148.13	Em mitochondria	self-design
AB018440.2_66	AB018440.2	8483	8520	48.73	59	10931.3	11299.4	Em mitochondria	self-design
AB018440.2_68	AB018440.2	8792	8829	0	1	6811.46	6807.92	Em mitochondria	self-design
AB786664_sub7_3_Em	AB018440.2	9084	9118	5.26	2	13964.8	15002.9	Em mitochondria	self-design
AB018440.2_71	AB018440.2	9207	9239	6	0	1939.69	2130.19	Em mitochondria	self-design
AB018440.2_72	AB018440.2	9472	9509	2.38	2.62	4070	5024.03	Em mitochondria	self-design
AB018440.2_73	AB018440.2	9495	9539	3.5	3.89	2995.25	4149.68	Em mitochondria	self-design
AB018440.2_74	AB018440.2	9626	9661	0.03	0.14	1488.51	1701.91	Em mitochondria	self-design
AB018440.2_75	AB018440.2	9780	9820	10	1.95	7426.5	7627.5	Em mitochondria	self-design
AB018440.2_76	AB018440.2	9900	9941	0	0.85	1409.68	1320.32	Em mitochondria	self-design
Homo_AB786664_sub10_11_Em	AB018440.2	9931	9972	0	1	1120.71	1108.98	Em mitochondria	self-design
Homo_AB786664_sub10_15_Em	AB018440.2	10057	10093	0	1.53	1462.5	1429.86	Em mitochondria	self-design
AB018440.2_79	AB018440.2	10180	10217	6.95	0	1013.32	817.81	Em mitochondria	self-design
AB018440.2_80	AB018440.2	10373	10407	0	1.85	1332.79	1024.24	Em mitochondria	self-design
AB018440.2_81	AB018440.2	10406	10443	1.14	3.57	1957.32	1421	Em mitochondria	self-design
AB018440.2_82	AB018440.2	10501	10534	3	2	3758.79	3544.15	Em mitochondria	self-design
AB018440.2_83	AB018440.2	10529	10560	3.45	2.13	2139.81	2058.97	Em mitochondria	self-design
AB018440.2_84	AB018440.2	10671	10714	5	0	1380.67	1024.95	Em mitochondria	self-design
AB018440.2_85	AB018440.2	10971	11007	1.19	0	2538.67	2562.19	Em mitochondria	self-design
AB018440.2_86	AB018440.2	11000	11036	1.19	0	2064.17	2020.78	Em mitochondria	self-design
AB018440.2_87	AB018440.2	11275	11307	2	2	1883.69	2080.94	Em mitochondria	self-design
AB018440.2_88	AB018440.2	11426	11458	2	0	3199.56	3105.88	Em mitochondria	self-design
AB018440.2_91	AB018440.2	11685	11730	1.96	1.96	3101.38	3483.62	Em mitochondria	self-design
AB018440.2_92	AB018440.2	11845	11876	0.29	0	2588.87	2972.42	Em mitochondria	self-design
AB018440.2_93	AB018440.2	12019	12056	1.22	0	2310.95	2033.3	Em mitochondria	self-design
AB018440.2_94	AB018440.2	12043	12087	2	0	2515.82	2261.59	Em mitochondria	self-design
AB018440.2_95	AB018440.2	12197	12237	7	8	2126.35	2117.07	Em mitochondria	self-design
Homo_AB786664_sub16_6_Em	AB018440.2	12325	12358	1	1.67	5715.36	5627.79	Em mitochondria	self-design
AB018440.2_97	AB018440.2	12449	12479	0.03	0.03	879.7	836.2	Em mitochondria	self-design
AB018440.2_98	AB018440.2	12538	12582	308.95	277	4529.84	5477.66	Em mitochondria	self-design
AB018440.2_99	AB018440.2	12654	12700	2.57	4.83	1974.8	1987.57	Em mitochondria	self-design
AB018440.2_100	AB018440.2	12700	12733	2	8	2881.73	2756.82	Em mitochondria	self-design
AB018440.2_101	AB018440.2	12808	12848	2	0	1366.28	1380.88	Em mitochondria	self-design
AB018440.2_102	AB018440.2	12848	12878	0.47	0	1459.1	1419.87	Em mitochondria	self-design
AB018440.2_103	AB018440.2	12970	13009	0	0	1741.28	1790.95	Em mitochondria	self-design
AB018440.2_104	AB018440.2	12997	13040	0	0	2145.05	2274.02	Em mitochondria	self-design
AB018440.2_105	AB018440.2	13098	13131	66.39	57.18	5887	7012.33	Em mitochondria	self-design
AB018440.2_106	AB018440.2	13429	13463	2.94	0	2794.12	2698.68	Em mitochondria	self-design
AB018440.2_107	AB018440.2	13580	13614	12.74	7.68	5872.29	6713.82	Em mitochondria	self-design
AB018440.2_108	AB018440.2	13614	13646	2.56	4	3976.5	5069.34	Em mitochondria	self-design
TRR-Long	AB786664.1	2049	2087	2074.03	1496.95	0.95	0	Eg mitochondria	self-design
TRR-Short	AB786664.1	1938	2296	19387.5	16126.7	0.94	0.8	Eg mitochondria	self-design
142	pathogen_EMU_contig_0773	5425	5637	0.98	2.02	10268.2	9616.76	Em chromosome	self-design
The literature primer pairs that didn’t work in the panel were highlighted in bold.
