# Supplementary material for: A multiplex PCR-based sequencing method for the diagnosis and differentiation of echinococcosis using plasma samples, a proof-of-concept study
Source: Cell Rep Methods. 2026 May 7;6(6):101428. doi: 10.1016/j.crmeth.2026.101428 (PMC13282652; doi:10.1016/j.crmeth.2026.101428)
Supplement: Table S3. Sample and individual details, related to Table 1 and STAR Methods [file mmc4.xlsx]

## Sheet: Sheet1
Table S3. Sample and individual details, related to Table 1 and STAR Methods.
Sample ID	Sample Type	Sex	Age	AE/CE/Control	Clinical Diagnosis by imaging	Pathological Diagnosis (AE/CE/Other/NA)	Befor/After Surgery	Lesion Size (mm)	Classification	Raw reads (PE)	Clean reads (PE)	Echinococcus reads (PE)	Echinococcus fraction (%)	Em fraction (%)	Eg fraction(%)	ELISA	Echinocuccus infection detected by our method	Em/Eg detected by our method
EM-8CP1	Echinococcus gDNA	NA	NA	NA	NA	NA	NA	NA	NA	4067475	2758139	788219	99.2977	99.9026	0.0974	NA	Y	Em
EG-5CP2	Echinococcus gDNA	NA	NA	NA	NA	NA	NA	NA	NA	8000968	4789020	503853	98.5505	0.0845	99.9155	NA	Y	Eg
EM-8CP2	Echinococcus gDNA	NA	NA	NA	NA	NA	NA	NA	NA	11840277	7409282	856960	98.4762	99.8966	0.1034	NA	Y	Em
EG-5CP1	Echinococcus gDNA	NA	NA	NA	NA	NA	NA	NA	NA	6520489	3872419	403816	98.0883	0.0946	99.9054	NA	Y	Eg
EG-5CP3	Echinococcus gDNA	NA	NA	NA	NA	NA	NA	NA	NA	6069842	2817351	69973	96.7106	0.1272	99.8728	NA	Y	Eg
EG-5CP4	Echinococcus gDNA	NA	NA	NA	NA	NA	NA	NA	NA	2574857	1294997	34539	94.3637	0.1216	99.8784	NA	Y	Eg
EM-8CP4	Echinococcus gDNA	NA	NA	NA	NA	NA	NA	NA	NA	2167780	1230171	45757	93.5076	99.7836	0.2164	NA	Y	Em
EM-8CP3	Echinococcus gDNA	NA	NA	NA	NA	NA	NA	NA	NA	4698278	2246646	33328	92.5315	99.925	0.075	NA	Y	Em
GZ-463	Plasma	Female	46	AE	AE	NA	Before	165	P2N0M0	6440518	4224427	38260	88.1689	99.6994	0.3006	+	Y	Em
GZ-088	Plasma	Female	32	AE	AE	AE	Before	162	P2N0M0	7485528	4893935	12664	65.3322	99.7394	0.2606	+	Y	Em
GZ-250	Plasma	Female	15	AE	AE	AE	Before	77	P3N0M0	655831	439105	4133	49.6815	99.5887	0.4113	+	Y	Em
GZ-475	Plasma	Female	9	AE	AE	NA	Before	99	P1N0M0	3638035	2039107	2028	33.7662	99.4576	0.5424	+	Y	Em
GZ-434	Plasma	Male	34	AE	AE	AE	Before	193	P2N1M0	2411656	1299818	3721	25.8385	99.3013	0.6987	+	Y	Em
GZ-238	Plasma	Female	54	AE	AE	AE	Before	86	P1N0M0	4868665	2760043	1584	25.6684	99.9369	0.0631	+	Y	Em
GZ-186	Plasma	Male	53	AE	AE	AE	Before	57	P1N0M0	4030548	2525439	1828	22.391	99.0153	0.9847	+	Y	Em
GZ-289	Plasma	Female	48	AE	AE	AE	Before	45	P2N0M0	4287671	2806165	854	19.1566	99.1803	0.8197	+	Y	Em
GZ-140	Plasma	Male	54	AE	AE	AE	Before	196	P3N1M0	7385638	4497678	1796	16.785	92.4276	7.5724	+	Y	Em
GZ-110	Plasma	Female	46	AE	AE	AE	Before	118	P1N0M0	6274599	4330232	872	9.6418	93.922	6.078	+	Y	Em
GZ-174	Plasma	Male	41	CE	CE	CE	After	145	CE2	4097016	2587560	696	7.8662	0.1437	99.8563	+	Y	Eg
GZ-307	Plasma	Female	43	AE	AE	AE	Before	113	P1N0M0	3175220	1836041	219	6.8373	100	0	+	Y	Em
GZ-467	Plasma	Male	35	AE	AE	AE	Before	59	P2N0M0	8077872	4752093	320	6.4231	98.75	1.25	+	Y	Em
GZ-319	Plasma	Female	45	AE	AE	AE	Before	115	P3N1M0	2990474	1881991	78	3.0327	100	0	+	Y	Em
GZ-252	Plasma	Female	25	CE	CE	CE	Before	64	CE3	1946269	949893	18	0.784	0	100	+	Y	Eg
GZ-415	Plasma	Female	35	AE	AE	AE	Before	68	P1N0M0	4966248	2090840	30	0.6546	80	20	+	Y	Em
GZ-436	Plasma	Female	35	AE	AE	AE	Before	44	P1N0M0	5172655	2190117	24	0.6499	100	0	+	Y	Em
GZ-256	Plasma	Female	43	AE	AE	AE	Before	111	P2N0M0	2446374	1310405	40	0.59	90	10	+	Y	Em
GZ-370	Plasma	Female	57	Control	Other	NA	No	Other	Other	6188877	2875085	34	0.5737	26.4706	73.5294	-	Y	Eg
GZ-240	Plasma	Female	49	CE	CE	NA	Before	10	CE5	4593872	2771340	36	0.5041	22.2222	77.7778	+	Y	Eg
GZ-452	Plasma	Male	37	AE	AE	AE	Before	43	P1N0M0	7152456	3969423	24	0.4909	4.1667	95.8333	+	Y	Eg
GZ-082	Plasma	Female	23	CE	CE	CE	Before	91	CE3	11990152	6432028	20	0.3993	55	45	+	Y	Em
GZ-274	Plasma	Female	32	Control	Other	NA	No	Other	Other	1445340	850626	6	0.3822	0	100	-	Y	Eg
GZ-196	Plasma	Female	30	CE	CE	CE	Before	40	CE2	4528306	3282550	26	0.3573	30.7692	69.2308	+	Y	Eg
GZ-485	Plasma	Male	30	AE	AE	AE	Before	79	P3N0M0	14942649	9151268	12	0.3126	58.3333	41.6667	+	Y	Em
GZ-411	Plasma	Female	51	AE	AE	AE	Before	117	P3N0M0	4722428	2199231	18	0.2999	44.4444	55.5556	+	Y	Eg
GZ-116	Plasma	Male	13	CE	CE	CE	After	72	CE2	4622556	2880428	14	0.2616	0	100	+	Y	Eg
GZ-236	Plasma	Female	46	CE	CE	CE	Aftera	50	CE2	4851358	2676369	10	0.244	40	60	+	Y	Eg
GZ-217	Plasma	Female	44	AE	AE	AE	Before	60	P1N0M0	6300352	3889613	22	0.2418	18.1818	81.8182	+	Y	Eg
GZ-206	Plasma	Male	35	CE	CE	CE	After	55	CE2	6210027	3667484	16	0.2179	0	100	+	Y	Eg
GZ-119	Plasma	Female	40	CE	CE	CE	Before	96	CE2	3459720	2338591	10	0.1285	45.4545	54.5455	+	Y	Eg
GZ-108	Plasma	Male	41	AE	AE	AE	Before	79	P2N1M0	8712283	5540548	10	0.1178	40	60	+	Y	Eg
GZ-138	Plasma	Female	39	CE	CE	CE	After	106	CE4	13685521	11831111	10	0.105	60	40	+	N	NA
GZ-276	Plasma	Male	20	Control	Other	NA	No	Other	Other	2166155	977868	4	0.1018	0	100	-	N	NA
GZ-377	Plasma	Female	42	Control	Other	Ovarian cyst	Other	Other	Other	4847015	2311183	4	0.0978	50	50	-	N	NA
GZ-213	Plasma	Male	14	AE	AE	AE	Before	40	P1N0M0	3820199	2396854	8	0.0968	100	0	+	N	NA
GZ-097	Plasma	Male	40	CE	CE	CE	Before	70	CE4	5584885	3384589	8	0.0957	25	75	+	N	NA
GZ-297	Plasma	Female	55	Control	Other	NA	No	Other	Other	4495484	2117128	2	0.0807	0	100	-	N	NA
GZ-245	Plasma	Female	28	CE	CE	CE	After	88	CE2	5769702	3529583	8	0.08	0	100	+	N	NA
GZ-275	Plasma	Male	39	Control	Other	NA	No	Other	Other	4947778	2240712	2	0.0775	100	0	-	N	NA
GZ-254	Plasma	Male	19	AE	AE	AE	Before	90	P1N0M0	2057524	1096026	2	0.0753	100	0	+	N	NA
GZ-220	Plasma	Male	54	Control	Other	Liver abscess	Other	Other	Other	2880643	1863002	4	0.059	25	75	-	N	NA
GZ-293	Plasma	Female	40	Control	Other	NA	No	Other	Other	4913488	2229509	2	0.0554	0	100	-	N	NA
GZ-098	Plasma	Female	25	CE	CE	CE	Before	66	CE2	4771640	2916122	2	0.0535	0	100	+	N	NA
GZ-291	Plasma	Female	17	Control	Other	NA	No	Other	Other	6292600	2916794	2	0.0486	50	50	-	N	NA
GZ-257	Plasma	Male	57	Control	AE	Liver cancer	Other	93	P1N0M0	3539600	1698593	8	0.0484	0	100	-	N	NA
GZ-389	Plasma	Female	31	Control	Other	Abdominal mass/neoplastic lesion	Other	Other	Other	815642	479788	2	0.0474	100	0	-	N	NA
GZ-214	Plasma	Female	39	CE	CE	CE	Afterb	96	CE2	4350324	2798924	4	0.0458	50	50	+	N	NA
GZ-084	Plasma	Male	53	Control	Other	NA	No	Other	Other	4264074	2572113	2	0.0449	0	100	-	N	NA
GZ-465	Plasma	Male	42	AE	AE	AE	Before	62	P1N0M0	7686644	4741850	2	0.0323	0	100	+	N	NA
GZ-262	Plasma	Female	41	Control	Other	NA	No	Other	Other	2671117	1451678	8	0.0288	0	100	-	N	NA
GZ-176	Plasma	Female	54	CE	CE	CE	After	67	CE2	4309195	3163578	2	0.0221	100	0	+	N	NA
GZ-111	Plasma	Female	41	CE	CE	CE	After	59	CE4	2428801	1173798	0	0	0	0	+	N	NA
GZ-168	Plasma	Female	10	CE	CE	CE	After	105	CL,CE2	6445511	4835945	0	0	0	0	+	N	NA
GZ-189	Plasma	Female	59	AE	AE	CE	After	72	P2N0M0	10023645	6868483	0	0	0	0	+	N	NA
GZ-192	Plasma	Male	23	CE	CE	CE	After	54	CE3	5438003	3508535	0	0	0	0	+	N	NA
GZ-208	Plasma	Male	29	CE	CE	CE	After	82	CE2	7336956	3937795	0	0	0	0	+	N	NA
GZ-212	Plasma	Female	67	CE	CE	CE	After	108	CE4	7053622	3994515	0	0	0	0	+	N	NA
GZ-242	Plasma	Female	47	CE	CE	CE	After	56	CE2	4091103	2717653	0	0	0	0	+	N	NA
GZ-261	Plasma	Female	8	Control	Other	NA	No	Other	Other	1675238	812377	0	0	0	0	-	N	NA
GZ-264	Plasma	Male	44	Control	Other	NA	No	Other	Other	2004092	993820	0	0	0	0	+	N	NA
GZ-268	Plasma	Male	17	Control	Other	NA	No	Other	Other	1484955	843514	0	0	0	0	+	N	NA
GZ-272	Plasma	Female	57	Control	Other	NA	No	Other	Other	3446381	1613405	0	0	0	0	-	N	NA
GZ-277	Plasma	Male	62	Control	Other	NA	No	Other	Other	2058877	1005255	0	0	0	0	-	N	NA
GZ-278	Plasma	Male	48	Control	Other	NA	No	Other	Other	1443975	787762	0	0	0	0	-	N	NA
GZ-280	Plasma	Male	44	Control	Other	NA	No	Other	Other	2402940	1333383	0	0	0	0	-	N	NA
GZ-282	Plasma	Female	21	Control	Other	NA	No	Other	Other	1387547	747069	0	0	0	0	-	N	NA
GZ-283	Plasma	Male	56	Control	Other	NA	No	Other	Other	3063188	1504439	0	0	0	0	-	N	NA
GZ-284	Plasma	Male	52	Control	Other	NA	No	Other	Other	2371391	1154404	0	0	0	0	-	N	NA
GZ-285	Plasma	Male	23	Control	Other	NA	No	Other	Other	3677915	1752112	0	0	0	0	+	N	NA
GZ-290	Plasma	Male	39	Control	Other	NA	No	Other	Other	1529690	839900	0	0	0	0	-	N	NA
GZ-292	Plasma	Female	32	Control	Other	NA	No	Other	Other	5181544	2261771	0	0	0	0	+	N	NA
GZ-295	Plasma	Male	44	Control	Other	NA	No	Other	Other	2935151	1405265	0	0	0	0	-	N	NA
GZ-296	Plasma	Female	22	Control	Other	NA	No	Other	Other	4896110	2324634	0	0	0	0	-	N	NA
GZ-299	Plasma	Female	35	AE	AE	AE	Before	45	P1N0M0	2080759	1103631	0	0	0	0	+	N	NA
GZ-372	Plasma	Female	13	AE	AE	AE	Before	59	P1N0M0	4240252	1953845	0	0	0	0	+	N	NA
GZ-396	Plasma	Male	33	AE	AE	AE	Before	37	P1N0M0	1270180	677542	0	0	0	0	+	N	NA
GZ-424	Plasma	Female	29	AE	AE	AE	Before	30	P1N0M0	4032333	1831812	0	0	0	0	+	N	NA
GZ-426	Plasma	Female	56	AE	AE	AE	Before	65	P2N0M0	2072269	962092	0	0	0	0	+	N	NA
GZ-438	Plasma	Male	53	AE	AE	AE	Before	66	P2N0M0	3178041	1499416	0	0	0	0	+	N	NA
GZ-497	Plasma	Female	56	AE	AE	AE	Before	58	P1N0M0	2642520	1588701	0	0	0	0	+	N	NA
NA: not applicable
CE: cystic echinococcosis
AE: alveolar echinococcosis
Em: Echinococcus multilocularis
Eg: Echinococcus granulosus
ELISA: enzyme-linked immunosorbent assays
a. GZ-236 had undergone a liver cyst removal operation six years before and then relapsed with a lesion size of 50 mm, but refused to take a second surgery.
b. GZ-214 had undergone a liver cyst removal operation ten years before and then relapsed with a lesion size of 96 mm, and she had a second surgery to remove the cyst in 2022. The blood sample was taken three days after this cyst removal surgery in 2022.
Three non-surgical patients: 1). GZ-463 had advanced-stage AE and lost surgical opportunity; 2). GZ-475, a 9-year-old AE patient, chose to try medication first; 3). GZ-240 was a CE patient with a small cyst (10 mm) that did not meet surgical criteria.
The four pathologically confirmed non-echinococcosis patients: 1). Abdominal mass/neoplastic lesion (GZ-389), 2). ovarian cyst (GZ-377), 3). liver abscess (GZ-220), and 4). liver cancer (GZ-257), originally an AE patient according to imaging but was diagnosed with liver cancer according to the pathology.
CE stages: “cystic lesion” (CL); CE1 and CE2 (active), CE3 (transitional); CE4 and CE5 (inactive) (doi:10.1016/j.actatropica.2009.11.001).
